# Supplementary material for: Evaluating the Prognostic Significance of Circulating Biomarkers of End Organ Damage in Hypertension
Source: J Clin Med. 2025 Aug 22;14(17):5935. doi: 10.3390/jcm14175935 (PMC12429671; doi:10.3390/jcm14175935)
Supplement: Supplementary file 1 [file jcm-14-05935-s001.zip]

Archive with 1 entries (1 files):
- jcm-3778434-supplementary.pdf
